# Supplementary material for: A New Circular Single-Stranded DNA Virus Related with Howler Monkey Associated Porprismacovirus 1 Detected in Children with Acute Gastroenteritis
Source: Viruses. 2022 Jul 4;14(7):1472. doi: 10.3390/v14071472 (PMC9319269; doi:10.3390/v14071472)
Supplement: Supplementary file 1 [file viruses-14-01472-s001.zip]

Archive with 1 entries (1 files):
- viruses-1742633-supplementary.pdf
